# Supplementary material for: Distinguishing Bolboceras inaequale Westwood, 1848 and two new relatives from India (Coleoptera, Geotrupidae, Bolboceratinae)
Source: Zookeys. 2013 Mar 8;(276):55–66. doi: 10.3897/zookeys.276.4786 (PMC3677342; doi:10.3897/zookeys.276.4786)
Supplement: XML Treatment for Bolboceras inaequale [file zookeys.276.4786-treatment1.xml]

<!DOCTYPE tp:taxon-treatment
  PUBLIC "-//TaxonX//DTD Taxonomic Treatment Publishing DTD v0 20100105//EN" "tax-treatment-NSO.dtd">
<tp:taxon-treatment xmlns:tp="http://www.plazi.org/taxpub"><tp:treatment-meta><mixed-citation publication-type="journal"><person-group><name><surname>Krikken</surname><given-names>Jan</given-names></name></person-group><article-title>Distinguishing 
                    <bold><italic>Bolboceras inaequale</italic></bold> Westwood, 1848 and two new relatives from India (Coleoptera, Geotrupidae, Bolboceratinae)
                </article-title><source>Zookeys</source><day>8</day><month>3</month><year>2013</year><volume>2013</volume><issue>276</issue><fpage>55</fpage><lpage>66</lpage><pub-id pub-id-type="doi">10.3897/zookeys.276.4786</pub-id></mixed-citation></tp:treatment-meta><tp:nomenclature><tp:taxon-name>
                            <tp:taxon-name-part taxon-name-part-type="genus">Bolboceras</tp:taxon-name-part>
                            <tp:taxon-name-part taxon-name-part-type="species">inaequale</tp:taxon-name-part>
                        <object-id xmlns:xlink="http://www.w3.org/1999/xlink" xlink:type="simple">http://species-id.net/wiki/Bolboceras_inaequale</object-id>
								</tp:taxon-name><tp:taxon-authority>Westwood, 1848</tp:taxon-authority><xref ref-type="fig" rid="F1">Figures 1–4</xref><xref ref-type="fig" rid="F2">9–10, 13</xref><xref ref-type="fig" rid="F3">16–19</xref><tp:nomenclature-citation-list><tp:nomenclature-citation><tp:taxon-name>Bolboceras inaequalis</tp:taxon-name><comment> Westwood, 1848: 386 (description); 1952: 24 (description), pl. IV: figs 14, 14a.</comment></tp:nomenclature-citation><tp:nomenclature-citation><tp:taxon-name>Bolboceras inaequale</tp:taxon-name><comment>: <xref ref-type="bibr" rid="B5">Paulian 1941</xref>: 11, 33 (records from Sudan, Senegal).</comment></tp:nomenclature-citation><tp:nomenclature-citation><tp:taxon-name>Indobolbus inaequalis</tp:taxon-name><comment>: <xref ref-type="bibr" rid="B2">Krikken 1984</xref>: 34 (recombination in checklist).</comment></tp:nomenclature-citation><tp:nomenclature-citation><tp:taxon-name>Bolboceras inaequale</tp:taxon-name><comment>: <xref ref-type="bibr" rid="B3">Krikken 2011</xref>: 239, 240 (transfer to original combination).</comment></tp:nomenclature-citation></tp:nomenclature-citation-list></tp:nomenclature><tp:treatment-sec sec-type="Material examined"><title>Material examined.</title><p><bold>Syntype,</bold> unsexed, from “Centr Ind \ [J.B.] Hearsey” (handwritten), and two more specimens from Westwood’s collection(OUMNH, see comments below).
                        </p><p><bold>Non-type material (specimens without data excluded).</bold> Bangladesh: Dhaka: Dacca [Dhaka], ex Pascoe coll., 1 spm., in BMNH. Dinajpur: Dhanjuri, v/1963, Mapelli, 2 spm., in MHNG. vi/1963, Mapelli, 2 spm., in MHNG. Rajshahi: Andharkota, vii/1963, Mapelli, 1 spm., in MHNG.
                        </p><p>India: Bihar: Buxar, ex Felsche coll., 1 spm., in SMTD. Chapra, Mackenzie, 6 spm., in BMNH. Pusa, 03/viii/1926, Pillai, at light, 1 spm., in BMNH. Pusa, 1913, Fletcher TB, 1 spm., in BPBM. 19/vi/1911, TMH, 1 spm., in BMNH. 30/vii/1915, Bahadur U, at light, 1 spm., in BMNH. 28/vii/1928, Sarkar SC, 1 spm., in BMNH. 20/vii/1908, TNS, at light, 1 spm., in BMNH. 24/vii/1919, Austin GD, verandah 1-10 PM, 1 spm., in BMNH. 08/vii/1915, at light, 1 spm., in BMNH. 12/vii/1915, at light, 1 spm., in BMNH. 05/vii/1924, Mukerjee, 1 spm., in BMNH. 31/vii/1918, <!--PageBreak--><!--PageBreak-->Ghosh, underground, 1 spm., in BMNH. 15/viii/1908, RDD, at light, 1 spm., in BMNH. 20/viii/1919, Austin GD, 1 spm., in BMNH. 08/ix/1912, NML, 1 spm., in BMNH. 27/ix/1915, Bahadur U, at light, 1 spm., in BMNH. 04/ix/1915, Bahadur U, at light, 1 spm., in BMNH. 04/x/1915, Bahadur U, at light, 1 spm., in BMNH. 18/xi/1920, Sarkar SC, 1 spm., in BMNH. Tamil Nadu: Madras [Chennai; to be confirmed], ex Felsche coll., 2 spm., in SMTD. Uttar Pradesh: Allahabad, ex Bowring coll., 1 spm., in BMNH. Sitapur, HGC [Champion HG], 4 spm., in BMNH. West Bengal: Calcutta [Kolkata], 1 spm., in BMNH. Kalkutta [Kolkata], ex Felsche coll., 5 spm., in SMTD.</p><p>Bengal: unspecified, Parish HM, 1 spm., in BMNH. unspecified, ex Gillet coll., 1 spm., in IRSNB.</p><p>India: “Inde”, unspecified, ex Boucomont coll., 1 spm., in MNHN. unspecified, 1 spm., in USNM.</p><p>Total 47 males and females, 33 collection records, and Westwood’s material.</p></tp:treatment-sec><tp:treatment-sec sec-type="Diagnosis"><title>Diagnosis.</title><p>Ridge (or saddle) separating discomedian and discolateral concavities on pronotum narrow, lowered in relation to surrounding discal surface; discoparamedian tubercles approximated (connected by saddle), their tip subacute; discolateral concavity in major males extending down, onto anterolateral surface. Posterior edge of discomedian concavity usually distinctly W-shaped in major individuals, in minors the pronotal ornamentation may be only just distinct (in oblique view); bottom of concavities more or less sericeous. Interocular ridge low, not reaching paraocular ridge on either side, situated between posterior part of eyes. Anterolateral corners of clypeus usually protuberant (in majors intervening ridge concave in axial view). Scutellum usually closely punctate. Intermesocoxal lobe of metasternum anteriorly with arcuate ridge. Aedeagus (<xref ref-type="fig" rid="F2">Fig. 13</xref>) with acuminate parameres, median apparatus with pair of strongly sclerotized lateral stalks, their tip broad, shortly recurved-hooked. Colour uniformly brown. Body length usually 11-13, some series down to ca 9 mm or less (see next section).
                        </p></tp:treatment-sec><tp:treatment-sec sec-type="Variation"><title>Variation.</title><p>There are small individuals (minors) from Northeast India and Bangladesh (a male from Dhanjuri in Bangladesh pictured here, ca 9 mm long, <xref ref-type="fig" rid="F1">Figs 3–4</xref>, <xref ref-type="fig" rid="F2">10</xref>, <xref ref-type="fig" rid="F3">18–19</xref>), characterized by a minimal set of pronotal protrusions and impressions, but still with distinct traces of the basic pattern – and also with a smaller, but externally quite similar aedeagus. Some intermediates between these minors and the real majors (including the type) were seen. At this moment I find no morphological support for ranking the minors as a separate taxon – informative material from different locations required. <xref ref-type="bibr" rid="B5">Paulian (1941)</xref> mentions a length range for <italic><tp:taxon-name>Bolboceras inaequale</tp:taxon-name></italic> of 7–12 mm.
                        </p></tp:treatment-sec><tp:treatment-sec sec-type="Sexual dimorphism"><title>Sexual dimorphism.</title><p>Apparently no notable sexual dimorphism.</p></tp:treatment-sec><tp:treatment-sec sec-type="Comments"><title>Comments.</title><p>Note the recent retransfer of this species from <italic><tp:taxon-name>Indobolbus</tp:taxon-name></italic> Nikolajev, 1979, to <italic><tp:taxon-name>Bolboceras</tp:taxon-name></italic> Kirby, 1819, and the ensuing suffix change of the species-group name, following the <xref ref-type="bibr" rid="B1">ICZN (2006)</xref> ruling. The specimen of <italic><tp:taxon-name>Bolboceras inaequale</tp:taxon-name></italic> labelled as the type (OUMNH) cannot be considered the holotype, as there are two more historical specimens having the usual large (pale blue) rhomboid label with <!--PageBreak-->“W” (meaning Westwood’s original collection), one of them with this label only. The specimen here qualified as syntype has a curatorial label of the 1960s, indicating its registration as <tp:taxon-name>Coleoptera</tp:taxon-name> type 516, plus additional post-Westwood labels. The three <!--PageBreak-->specimens are considered conspecific, and consequently, at this moment, an explicit lectotype designation appears unnecessary.
                        </p></tp:treatment-sec><tp:treatment-sec sec-type="Distribution"><title>Distribution.</title><p>India (southern occurrences to be confirmed), Bangladesh; northern sub-Saharan Africa (needs confirmation).</p><fig id="F1" position="float" orientation="portrait"><label>Figures 1–8.</label><caption><p>Oblique and lateral habitus views of <italic><tp:taxon-name>Bolboceras</tp:taxon-name></italic>: <bold>1–4</bold> <italic><tp:taxon-name>Bolboceras inaequale</tp:taxon-name></italic> (<bold>1–2</bold> major specimen from Kolkata, length 11 mm <bold>3–4</bold> minor specimen from Dhanjuri, length 9 mm) <bold>5–6</bold> <italic>duplicatum</italic>, holotype <bold>7–8</bold> <italic>orissicum</italic>, holotype. Scale lines 1 mm.</p></caption><graphic xmlns:xlink="http://www.w3.org/1999/xlink" xlink:href="ZooKeys-276-055-g001.jpg" position="float" orientation="portrait" xlink:type="simple"/></fig></tp:treatment-sec><tp:treatment-sec><!--Section generated to contain objects referenced in tp:taxon-treatment.--><fig id="F2" position="float" orientation="portrait"><label>Figures 9–15.</label><caption><p>Forebody and aedeagus of <italic><tp:taxon-name>Bolboceras</tp:taxon-name></italic>: <bold>9–12</bold> head and pronotum, frontodorsal view <bold>9–10</bold> <italic><tp:taxon-name>Bolboceras inaequale</tp:taxon-name></italic> (<bold>9</bold> major specimen from Kolkata <bold>10</bold> minor specimen from Dhanjuri) <bold>11</bold> <italic>duplicatum</italic>,holotype <bold>12</bold> <italic>orissicum</italic>,holotype <bold>13–15</bold> aedeagus, upper side view, of <bold>13</bold> <italic><tp:taxon-name>Bolboceras inaequale</tp:taxon-name></italic>,major specimen from Kolkata <bold>14</bold> <italic>orissicum</italic>,holotype <bold>15</bold> <italic>duplicatum</italic>,holotype. Scale lines 1 mm.</p></caption><graphic xmlns:xlink="http://www.w3.org/1999/xlink" xlink:href="ZooKeys-276-055-g002.jpg" position="float" orientation="portrait" xlink:type="simple"/></fig><fig id="F3" position="float" orientation="portrait"><label>Figures 16–23.</label><caption><p>Head, full-face view, and pronotum, dorsal view, of <italic><tp:taxon-name>Bolboceras</tp:taxon-name></italic>: <bold>16–19</bold> <italic><tp:taxon-name>Bolboceras inaequale</tp:taxon-name></italic> (<bold>16–17</bold> major specimen from Kolkata <bold>18–19</bold> minor specimen from Dhanjuri) <bold>20–21</bold> <italic>duplicatum</italic>,holotype <bold>22–23</bold> <italic>orissicum</italic>,holotype. Scale lines 1 mm.</p></caption><graphic xmlns:xlink="http://www.w3.org/1999/xlink" xlink:href="ZooKeys-276-055-g003.jpg" position="float" orientation="portrait" xlink:type="simple"/></fig></tp:treatment-sec><ref-list><ref id="B5"><mixed-citation xmlns:xlink="http://www.w3.org/1999/xlink" xlink:type="simple"><person-group><name name-style="western"><surname>Paulian</surname><given-names>R</given-names></name></person-group> (<year>1941</year>)<article-title> Coprophaga Africana: Deuxième note. Revision des <italic>Bolboceras</italic> africains.</article-title><source>Revue de Zoologie et Botanie africaines </source><volume>35</volume>: <fpage>1</fpage>-<lpage>71</lpage>.</mixed-citation></ref><ref id="B2"><mixed-citation xmlns:xlink="http://www.w3.org/1999/xlink" xlink:type="simple"><person-group><name name-style="western"><surname>Krikken</surname><given-names>J</given-names></name></person-group> (<year>1984</year>)<article-title> A generic reclassification of the Afrotropical Bolboceratini (Coleoptera: Geotrupidae).</article-title><source>Zoologische Mededelingen Leiden </source><volume>58</volume>: <fpage>23</fpage>-<lpage>45</lpage>.</mixed-citation></ref><ref id="B3"><mixed-citation xmlns:xlink="http://www.w3.org/1999/xlink" xlink:type="simple"><person-group><name name-style="western"><surname>Krikken</surname><given-names>J</given-names></name></person-group> (<year>2011</year>)<article-title> A new Kenyan species of <italic>Bolboceras</italic> (Coleoptera: Geotrupidae: Bolboceratinae).</article-title><source>Koleopterologische Rundschau </source><volume>81</volume>: <fpage>237</fpage>-<lpage>242</lpage>.</mixed-citation></ref><ref id="B1"><mixed-citation xmlns:xlink="http://www.w3.org/1999/xlink" xlink:type="simple"><person-group><name name-style="western"><surname>ICZN</surname></name></person-group> (<year>2006</year>)<article-title> International Commission on Zoological Nomenclature. Opinion 2138 (Case 3097). <italic>Bolboceras</italic> Kirby, 1819 (July) (Insecta, Coleoptera): not conserved; priority maintained for <italic>Odonteus</italic> Samouelle, 1819 (June).</article-title><source>Bulletin of Zoological Nomenclature </source><volume>63</volume>: <fpage>62</fpage>-<lpage>64</lpage>.</mixed-citation></ref></ref-list></tp:taxon-treatment>
